# Supplementary material for: Cannabidiol Effectively Promoted Cell Death in Bladder Cancer and the Improved Intravesical Adhesion Drugs Delivery Strategy Could Be Better Used for Treatment
Source: Pharmaceutics. 2021 Sep 7;13(9):1415. doi: 10.3390/pharmaceutics13091415 (PMC8471856; doi:10.3390/pharmaceutics13091415)
Supplement: Supplementary file 1 [file pharmaceutics-13-01415-s001.zip]

Archive with 1 entries (1 files):
- pharmaceutics-1332169-supplementary.pdf
